# Supplementary material for: Distress and Spiritual Well-Being in Brazilian Patients Initiating Chemotherapy during the COVID-19 Pandemic—A Cross-Sectional Study
Source: Int J Environ Res Public Health. 2021 Dec 15;18(24):13200. doi: 10.3390/ijerph182413200 (PMC8702099; doi:10.3390/ijerph182413200)
Supplement: Supplementary file 1 [file ijerph-18-13200-s001.zip]

Archive with 1 entries (1 files):
- ijerph-1447578-supplementary.pdf
